# Supplementary material for: Extending the audiogram with loudness growth: The complementarity of electric and acoustic hearing in bimodal patients
Source: PLoS One. 2023 Apr 20;18(4):e0277161. doi: 10.1371/journal.pone.0277161 (PMC10118154; doi:10.1371/journal.pone.0277161)
Supplement: S1 Dataset — (XLSX) [file pone.0277161.s008.xlsx]

## Sheet: Loudness data
Subject	Ear	Signal	in/out	trial 1	trial 2	trial 3	trial 4	trial 5	trial 6	trial 7	trial 8	trial 9	trial 10	trial 11	trial 12	trial 13	trial 14	trial 15	trial 16	trial 17	trial 18	trial 19	trial 20	trial 21	trial 22	trial 23	trial 24	trial 25	trial 26	trial 27
B03	CI	250	dB	75	85	60	90	45	30	15	20	25	30	48	60	72	84	47	33	60	88	74	31	45	59	74	88
B03	CI	250	CU	25	25	25	50	5	5	0	0	0	5	15	15	15	25	5	15	25	35	25	5	5	5	25	25
B03	HA	250	dB	75	85	60	90	45	30	15	20	41	55	69	83	29	58	44	73	88	72	41	25	56	87
B03	HA	250	CU	35	35	25	50	15	5	0	5	15	15	25	35	5	15	5	25	35	35	15	5	15	35
B03	CI	500	dB	75	85	60	90	45	93	30	35	52	64	76	87	31	45	72	86	58	45	31	58	86	72
B03	CI	500	CU	25	35	25	35	15	45	0	5	15	15	25	25	5	5	25	35	25	15	5	15	35	35
B03	HA	500	dB	75	85	60	90	45	93	30	35	40	56	67	77	88	75	52	40	63	87	53	42	64	87	76
B03	HA	500	CU	25	35	15	35	5	35	0	0	5	5	25	25	35	25	15	5	15	25	15	5	15	35	25
B03	CI	1000	dB	75	85	60	90	45	95	30	15	20	25	46	60	74	88	54	20	37	70	87	41	25	56	87	72
B03	CI	1000	CU	30	25	15	35	15	35	5	0	0	5	15	25	35	35	15	0	5	35	45	15	0	25	35	35
B03	HA	1000	dB	75	85	60	90	45	95	30	35	40	57	68	79	90	44	55	78	89	67	42	66	89	77	54
B03	HA	1000	CU	35	35	25	45	5	35	0	0	5	5	15	35	35	5	15	35	35	25	5	25	35	35	15
B03	CI	2000	dB	75	85	60	90	45	95	30	35	53	65	77	89	22	36	49	62	75	31	43	68	81	56
B03	CI	2000	CU	35	35	45	45	15	50	0	5	25	45	50	35	0	5	5	35	35	0	5	25	35	25
B03	HA	2000	dB	75	85	60	90	45	95	50	55	67	75	83	91	31	60	45	74	88	65	42	54	77	89
B03	HA	2000	CU	35	25	25	25	0	25	0	15	25	25	25	25	0	5	0	15	25	15	0	0	25	25
B03	CI	IFFM	dB	75	85	60	90	45	95	30	35	53	65	77	89	31	45	59	74	88	33	47	60	74	88
B03	CI	IFFM	CU	35	35	25	35	15	35	0	5	15	35	35	45	0	5	25	35	35	0	5	15	35	35
B03	HA	IFFM	dB	75	85	60	90	45	30	35	40	55	65	75	85	49	58	67	76	85	77	59	49	68	87
B03	HA	IFFM	CU	35	40	5	50	5	0	0	5	10	20	30	50	10	5	25	35	45	35	15	5	25	50
B06	CI	250	dB	75	85	60	90	45	95	30	35	53	65	77	89	41	53	77	89	65	42	66	89	77	54
B06	CI	250	CU	30	35	25	45	5	50	0	5	10	15	25	45	0	10	30	35	25	0	25	40	20	15
B06	HA	250	dB	75	85	60	90	45	95	50	64	73	82	91	76	61	68	84	91	62	70	77	84	91
B06	HA	250	CU	5	20	5	45	0	45	10	5	5	25	50	5	0	0	15	40	0	5	15	15	45
B06	CI	500	dB	75	85	60	90	45	93	30	15	0	28	47	65	84	22	54	85	69	38	13	31	49	66	84
B06	CI	500	CU	30	35	25	30	5	30	5	5	5	0	5	25	35	5	20	30	20	15	5	5	10	15	35
B06	HA	500	dB	75	85	60	90	45	93	50	55	60	70	77	83	90	54	63	72	80	89	56	64	73	81	89
B06	HA	500	CU	25	35	5	25	0	25	0	0	5	25	25	40	45	5	10	10	30	25	5	0	20	20	20
B06	CI	1000	dB	75	85	60	90	45	95	30	15	0	29	48	67	86	24	40	56	71	87	41	26	57	87	72
B06	CI	1000	CU	35	35	20	25	20	30	5	5	0	0	5	20	30	0	0	20	20	25	5	0	25	30	30
B06	HA	1000	dB	75	85	60	90	45	95	30	35	40	57	68	79	90	37	63	89	76	50	40	52	65	77	89
B06	HA	1000	CU	35	30	15	30	5	20	0	0	5	5	25	10	15	0	5	20	20	0	5	0	10	15	15
B06	CI	2000	dB	75	85	60	90	45	95	30	15	0	29	48	67	86	21	37	54	70	87	19	36	53	70	87
B06	CI	2000	CU	15	25	20	20	15	10	5	5	5	0	5	15	25	0	5	20	30	20	5	5	10	25	25
B06	HA	2000	dB	75	85	60	90	65	95	70	78	83	88	93	75	60	68	83	91	69	62	76	91	84
B06	HA	2000	CU	25	30	0	5	0	20	5	10	15	30	20	0	5	5	20	20	10	10	10	10	15
B06	CI	IFFM	dB	75	85	60	90	45	95	30	15	20	25	46	60	74	88	33	47	74	88	60	31	59	88	74	45
B06	CI	IFFM	CU	20	35	20	40	5	40	5	0	0	5	5	15	25	30	5	10	25	35	25	5	15	25	25	5
B06	HA	IFFM	dB	75	85	60	90	65	95	74	80	86	92	69	62	76	91	84	68	80	92	86	74
B06	HA	IFFM	CU	15	20	0	15	5	5	5	10	15	20	5	0	5	20	20	15	15	30	25	20
B08	CI	250	dB	75	85	60	90	45	95	50	55	60	65	74	80	86	92	77	62	69	84	91	66	79	72	85	92
B08	CI	250	CU	20	20	5	30	0	35	0	0	0	5	15	10	25	35	10	0	0	20	30	10	15	10	20	30
B08	HA	250	dB	75	85	60	90	45	95	30	15	20	25	46	60	74	88	26	57	87	72	41	23	39	71	87	55
B08	HA	250	CU	20	20	10	20	10	30	10	0	0	5	5	20	20	30	0	20	30	20	20	0	15	20	30	20
B08	CI	500	dB	75	85	60	90	45	93	50	63	72	80	89	61	68	82	89	75	61	68	75	82	89
B08	CI	500	CU	10	5	5	10	0	15	5	5	5	10	25	5	5	10	10	10	5	5	5	10	20
B08	HA	500	dB	75	85	60	90	45	93	30	35	52	64	76	87	32	46	59	73	86	39	24	55	85	70
B08	HA	500	CU	20	30	20	30	10	30	0	5	20	20	30	40	5	25	20	20	30	10	0	10	30	20
B08	CI	1000	dB	75	85	60	90	45	95	30	35	40	57	68	79	90	46	57	79	90	68	57	46	68	90	79
B08	CI	1000	CU	10	20	10	20	5	25	0	0	5	10	5	10	25	0	10	10	10	10	10	5	20	20	20
B08	HA	1000	dB	75	85	60	45	30	35	40	45	57	65	73	81	40	48	56	64	72	50	41	59	76	67
B08	HA	1000	CU	40	50	35	15	0	0	0	10	30	40	50	50	0	10	10	20	30	30	5	30	50	45
B08	CI	2000	dB	75	85	60	90	45	95	30	35	40	57	68	79	90	46	57	68	79	90	35	48	62	75	88
B08	CI	2000	CU	20	20	5	20	5	10	0	0	5	5	5	20	25	5	10	20	20	20	5	5	10	10	20
B08	HA	2000	dB	75	90	95	75	60	65	74	80	86	92	73	78	88	93	83	68	80	92	86	74
B08	HA	2000	CU	0	10	20	5	0	5	10	5	10	10	5	10	25	10	20	10	5	20	20	5
B08	CI	IFFM	dB	75	85	60	90	45	95	30	35	40	45	60	70	80	90	67	44	55	78	89	44	55	67	78	89
B08	CI	IFFM	CU	30	40	15	35	5	40	0	0	0	5	15	25	30	45	25	5	10	25	45	5	10	20	35	45
B08	HA	IFFM	dB	75	85	60	90	45	95	30	35	40	45	60	70	80	90	68	46	57	79	90	46	57	68	79	90
B08	HA	IFFM	CU	25	35	15	35	5	35	0	0	0	5	10	20	30	50	15	10	5	20	40	5	15	25	25	35
B10	CI	250	dB	75	85	60	90	45	95	30	15	20	25	30	50	63	76	89	31	59	88	74	45	29	44	58	73	88
B10	CI	250	CU	25	30	15	35	10	35	5	0	0	0	5	15	25	30	35	5	15	35	30	15	5	15	20	20	35
B10	HA	250	dB	75	85	60	90	45	95	30	15	20	43	58	73	88	17	34	52	69	86	17	52	86	69	34
B10	HA	250	CU	10	20	20	35	15	35	10	0	5	15	20	25	30	0	10	20	20	30	0	15	25	20	15
B10	CI	500	dB	75	85	60	90	45	93	30	15	20	25	45	59	73	86	50	15	33	67	84	50	15	33	67	84
B10	CI	500	CU	15	20	20	20	10	20	5	0	0	5	20	25	25	25	15	0	5	20	25	20	0	5	20	20
B10	HA	500	dB	75	85	60	90	45	93	30	35	40	56	67	77	88	43	29	58	86	72	59	31	45	72	86
B10	HA	500	CU	25	30	20	30	15	20	0	0	5	15	25	25	25	10	0	15	25	20	15	0	15	25	25
B10	CI	1000	dB	75	85	60	90	45	95	30	15	20	43	58	73	88	10	29	67	86	48	10	29	48	67	86
B10	CI	1000	CU	25	25	15	25	10	25	5	0	5	20	25	25	25	0	5	25	25	20	0	5	20	20	20
B10	HA	1000	dB	75	85	60	90	45	95	30	15	20	43	58	73	88	23	39	71	87	55	55	23	39	71	87
B10	HA	1000	CU	15	15	10	15	10	25	5	0	5	10	10	10	15	0	15	15	15	10	10	0	10	10	15
B10	CI	2000	dB	75	85	60	90	45	95	30	35	53	65	77	89	56	24	40	71	87	53	19	36	70	87
B10	CI	2000	CU	25	30	25	30	15	30	0	5	20	20	30	35	35	5	15	30	35	30	0	20	35	35
B10	HA	2000	dB	75	85	60	90	45	95	50	64	73	82	91	48	35	62	88	75	35	48	62	75	88
B10	HA	2000	CU	20	20	15	15	0	20	5	15	15	15	20	5	0	20	15	10	0	5	10	20	20
B10	CI	IFFM	dB	75	85	60	90	45	95	30	35	53	65	77	89	35	48	61	75	88	60	33	47	74	88
B10	CI	IFFM	CU	30	35	20	40	15	40	0	5	15	25	30	35	5	10	25	35	40	20	5	10	30	35
B10	HA	IFFM	dB	75	85	60	90	45	95	30	35	53	65	77	89	24	56	87	71	40	26	41	57	72	87
B10	HA	IFFM	CU	35	35	15	25	15	30	0	5	15	25	30	30	0	15	25	25	5	0	5	20	30	30
B12	CI	250	dB	75	85	60	90	45	95	30	35	53	65	77	89	52	17	34	69	86	54	21	37	70	87
B12	CI	250	CU	25	25	25	35	15	35	0	15	15	15	25	25	15	0	5	15	15	15	0	5	15	25
B12	HA	250	dB	75	85	60	90	45	95	30	35	40	57	68	79	90	77	53	41	65	89	66	42	54	77	89
B12	HA	250	CU	25	35	15	45	15	45	0	0	5	15	25	35	35	35	15	0	15	35	15	5	5	35	35
B12	CI	500	dB	75	85	60	90	45	93	30	35	52	64	76	87	22	38	54	69	85	38	22	54	85	69
B12	CI	500	CU	25	25	25	25	15	25	0	5	15	25	15	25	0	5	15	25	25	5	0	15	25	25
B12	HA	500	dB	75	85	60	90	45	93	50	63	72	80	89	31	45	59	72	86	59	31	45	72	86
B12	HA	500	CU	25	25	25	25	0	25	5	25	25	25	25	0	5	15	25	25	15	0	0	25	25
B12	CI	1000	dB	75	85	60	90	45	95	30	35	53	65	77	89	26	57	41	72	87	58	28	43	73	88
B12	CI	1000	CU	25	25	15	25	15	25	0	5	15	15	15	25	0	15	5	15	25	15	0	5	15	25
B12	HA	1000	dB	75	85	60	90	45	30	35	52	63	74	85	51	40	62	84	73	40	51	73	62	84
B12	HA	1000	CU	35	45	25	50	5	0	5	15	25	35	45	15	5	25	45	35	5	25	35	25	45
B12	CI	2000	dB	75	85	60	90	45	95	30	35	40	57	68	79	90	31	60	88	74	45	33	47	61	74	88
B12	CI	2000	CU	25	25	25	25	15	25	0	0	5	15	25	25	25	0	15	25	15	0	5	5	15	15	25
B12	HA	2000	dB	75	85	60	90	45	95	50	64	73	82	91	40	52	77	89	65	65	40	52	77	89
B12	HA	2000	CU	25	25	15	25	0	25	5	15	15	25	15	0	5	15	25	15	15	0	5	15	15
B12	CI	IFFM	dB	75	85	60	90	45	95	30	35	40	57	68	79	90	49	36	62	88	75	34	48	75	88	61
B12	CI	IFFM	CU	20	20	20	35	5	20	0	0	5	20	20	35	35	15	0	20	35	35	0	5	25	35	25
B12	HA	IFFM	dB	75	85	60	90	45	95	30	35	40	45	60	70	80	90	47	58	69	79	90	69	47	58	79	90
B12	HA	IFFM	CU	35	35	15	45	5	45	0	0	0	5	15	25	35	45	5	15	25	35	45	25	5	15	35	45
B15	CI	250	dB	75	85	60	90	45	95	30	35	53	65	77	89	42	54	77	88	65	65	42	53	76	87
B15	CI	250	CU	20	35	15	45	15	50	0	5	15	5	25	50	5	25	25	50	5	10	5	5	25	35
B15	HA	250	dB	75	85	60	90	45	95	30	15	0	29	48	67	86	57	31	44	71	84	55	24	40	71	87
B15	HA	250	CU	25	35	15	45	10	50	5	5	0	10	10	20	50	25	15	10	25	30	10	5	5	10	30
B15	CI	500	dB	75	85	60	90	45	93	30	15	20	25	30	35	52	64	76	87	22	38	54	85	70	22	54	85	70	38
B15	CI	500	CU	20	25	15	25	5	25	25	0	0	0	0	5	15	5	10	20	0	5	15	25	10	0	15	25	15	5
B15	HA	500	dB	75	85	60	90	45	93	30	15	20	25	30	49	62	74	87	32	46	59	73	86	31	45	72	86	58
B15	HA	500	CU	25	20	20	30	10	45	5	0	0	0	5	10	20	25	35	5	5	20	45	20	5	5	10	35	15
B15	CI	1000	dB	75	85	60	90	45	95	30	15	0	29	48	67	86	23	39	55	71	87	55	23	39	71	87
B15	CI	1000	CU	10	10	5	10	5	10	10	15	0	5	5	15	25	0	5	5	5	10	15	0	5	15	15
B15	HA	1000	dB	75	85	60	90	45	95	30	35	40	57	68	79	90	48	35	62	88	75	43	32	53	64	75
B15	HA	1000	CU	45	35	15	35	10	45	0	0	5	20	45	45	50	10	5	35	50	50	10	0	25	35	45
B15	CI	2000	dB	75	85	60	90	45	95	30	15	20	43	58	73	88	29	10	48	86	67	7	22	36	50	65
B15	CI	2000	CU	35	35	35	25	5	15	10	0	20	25	15	25	25	5	0	25	25	50	0	0	5	15	25
B15	HA	2000	dB	75	85	60	90	65	95	74	80	86	92	73	78	83	88	93	73	78	88	93	83
B15	HA	2000	CU	5	5	0	5	5	10	10	5	10	35	5	10	10	10	10	10	15	10	10	10
B15	CI	IFFM	dB	75	85	60	90	45	95	50	55	67	75	83	91	57	65	74	82	91	57	65	74	82	91
B15	CI	IFFM	CU	10	10	5	35	0	35	0	5	15	15	15	35	10	10	15	15	35	15	15	20	5	35
B15	HA	IFFM	dB	75	85	60	90	45	95	30	35	53	65	77	89	66	42	54	77	89	55	44	67	89	78
B15	HA	IFFM	CU	10	35	10	45	15	50	0	10	10	10	30	45	15	5	5	30	45	15	5	10	35	45
B20	CI	250	dB	75	85	60	90	45	95	30	35	53	65	77	89	61	34	48	75	88	33	60	88	74	47
B20	CI	250	CU	25	30	15	35	10	35	0	5	15	20	20	35	25	5	15	25	35	10	20	35	30	15
B20	HA	250	dB	75	85	60	90	45	95	30	35	53	65	77	89	38	63	89	76	51	38	51	63	76	89
B20	HA	250	CU	30	30	10	35	10	35	0	5	15	20	35	40	5	15	35	20	10	5	15	15	25	30
B20	CI	500	dB	75	85	60	90	45	93	30	35	52	64	76	87	36	61	87	74	49	47	34	60	73	86
B20	CI	500	CU	25	30	10	25	10	30	0	5	10	25	25	35	5	25	30	25	15	10	5	25	35	30
B20	HA	500	dB	75	85	60	90	45	93	50	63	72	80	89	42	53	65	76	87	57	47	68	88	78
B20	HA	500	CU	35	40	15	35	0	35	5	25	25	40	40	0	10	25	35	40	15	5	25	40	35
B20	CI	1000	dB	75	85	60	90	45	95	30	15	20	25	30	50	63	76	89	20	37	54	70	87	20	37	54	70	87
B20	CI	1000	CU	20	25	25	35	15	35	5	0	0	0	5	25	30	35	30	0	10	15	30	30	0	10	20	25	30
B20	HA	1000	dB	75	85	60	90	45	95	30	35	53	65	77	89	33	60	88	74	47	74	47	33	60	88
B20	HA	1000	CU	40	35	15	35	10	35	0	5	15	30	40	40	5	20	40	35	10	35	10	5	25	40
B20	CI	2000	dB	75	85	60	90	45	95	30	15	20	25	30	50	63	76	89	25	41	72	87	56	55	24	40	71	87
B20	CI	2000	CU	30	30	30	35	15	30	5	0	0	0	5	30	25	35	35	0	25	35	35	25	25	0	5	25	30
B20	HA	2000	dB	75	85	60	90	45	95	30	35	40	57	68	79	90	36	49	62	75	88	36	62	88	75	49
B20	HA	2000	CU	30	35	15	25	5	25	0	0	5	15	20	30	35	0	5	30	20	25	0	25	40	35	10
B20	CI	IFFM	dB	75	85	60	90	45	95	30	35	40	57	68	79	90	63	38	51	76	89	76	51	38	63	89
B20	CI	IFFM	CU	25	30	15	35	5	35	0	0	5	20	30	30	35	25	5	15	25	35	30	15	5	20	30
B20	HA	IFFM	dB	75	85	60	90	45	95	30	35	40	57	68	79	90	44	67	89	78	55	44	55	67	78	89
B20	HA	IFFM	CU	30	35	15	40	5	40	0	0	5	10	20	30	40	5	15	40	35	10	5	15	20	35	40
B22	CI	250	dB	75	85	60	90	65	95	74	80	86	92	65	72	79	85	92	64	71	78	92	85
B22	CI	250	CU	10	25	0	25	5	25	5	10	20	35	15	5	5	10	30	10	10	15	35	30
B22	HA	250	dB	75	85	60	90	45	95	30	35	53	65	77	89	10	29	48	67	86	14	32	50	68	86
B22	HA	250	CU	10	35	25	25	10	25	0	15	20	25	25	20	0	5	5	20	20	0	5	25	25	20
B22	CI	500	dB	75	85	60	90	45	93	30	35	40	56	67	77	88	45	67	88	77	56	67	45	56	77	88
B22	CI	500	CU	5	20	10	25	5	20	0	0	5	5	10	10	15	5	5	20	10	5	10	5	15	15	20
B22	HA	500	dB	75	85	60	90	45	93	30	15	20	25	30	49	62	74	87	19	35	52	68	85	21	53	37	69	85
B22	HA	500	CU	25	30	25	25	15	30	5	0	0	0	10	15	25	20	25	0	5	5	25	25	0	15	5	25	25
B22	CI	1000	dB	75	85	60	90	45	95	30	15	20	25	46	60	74	88	23	55	39	71	87	23	39	55	71	87
B22	CI	1000	CU	15	20	20	20	10	15	5	0	0	5	5	10	10	10	0	15	5	15	15	0	5	25	15	20
B22	HA	1000	dB	75	85	60	90	45	95	30	35	53	65	77	89	53	41	65	89	77	35	48	61	75	88
B22	HA	1000	CU	40	40	10	40	5	40	0	5	10	25	35	40	15	25	15	30	30	0	10	10	35	35
B22	CI	2000	dB	75	85	60	90	45	95	30	15	20	25	30	50	63	76	89	23	39	71	87	55	37	21	54	87	70
B22	CI	2000	CU	15	25	15	20	15	25	5	0	0	0	5	20	10	15	20	0	15	20	25	10	10	0	15	15	20
B22	HA	2000	dB	75	85	60	90	45	95	50	55	67	75	83	91	54	63	81	90	72	62	76	91	84	69
B22	HA	2000	CU	10	5	10	15	0	10	0	5	10	10	15	10	0	5	15	5	10	5	15	15	10	15
B22	CI	IFFM	dB	75	85	60	90	45	95	30	35	53	65	77	89	44	29	59	88	73	29	59	88	73	44
B22	CI	IFFM	CU	30	30	25	30	10	30	0	5	10	15	20	30	10	5	20	25	20	0	10	20	20	10
B22	HA	IFFM	dB	75	85	60	90	45	95	30	35	53	65	77	89	49	36	62	88	75	75	48	34	61	88
B22	HA	IFFM	CU	30	35	15	30	5	35	0	5	10	20	40	50	10	5	20	0	25	20	10	5	20	30
B26	CI	250	dB	75	85	60	90	45	95	30	35	40	57	68	79	90	45	56	67	78	89	47	58	68	79	90
B26	CI	250	CU	20	30	5	40	5	40	0	0	5	10	10	15	30	5	5	15	20	30	5	15	15	25	35
B26	HA	250	dB	75	85	60	90	45	95	50	55	67	75	83	91	64	55	73	82	91	64	55	73	91	82
B26	HA	250	CU	30	30	5	30	0	40	0	5	10	20	30	40	10	5	20	30	40	10	5	30	40	20
B26	CI	500	dB	75	85	60	90	45	93	30	35	40	56	67	77	88	60	33	46	73	86	48	35	61	87	74
B26	CI	500	CU	25	35	15	20	10	20	0	0	5	15	10	25	35	10	0	5	20	25	5	0	25	25	25
B26	HA	500	dB	75	85	60	90	45	93	30	35	40	45	59	69	79	88	49	36	62	87	74	62	36	49	74	87
B26	HA	500	CU	20	30	10	20	10	30	0	0	0	5	15	20	20	20	5	0	20	20	20	25	0	10	20	20
B26	CI	1000	dB	75	85	60	90	45	95	30	35	53	65	77	89	38	51	63	76	89	40	64	89	77	52
B26	CI	1000	CU	30	25	15	30	5	35	0	5	10	10	20	30	5	5	10	20	20	5	10	25	20	5
B26	HA	1000	dB	75	85	60	90	45	95	30	35	40	57	68	79	90	52	40	64	89	77	38	63	89	76	51
B26	HA	1000	CU	30	20	10	35	10	30	0	0	5	10	20	30	20	10	5	30	30	25	5	20	40	20	10
B26	CI	2000	dB	75	85	60	90	45	95	50	64	73	82	91	45	67	56	78	89	45	56	67	78	89
B26	CI	2000	CU	30	35	15	30	0	20	5	10	20	30	35	5	20	10	20	25	5	5	25	20	30
B26	HA	2000	dB	75	85	60	90	45	95	30	35	40	45	60	70	80	90	76	50	37	63	89	63	37	50	76	89
B26	HA	2000	CU	20	20	20	20	5	30	0	0	0	5	20	25	20	20	25	10	0	20	20	15	0	5	20	20
B26	CI	IFFM	dB	75	85	60	90	45	95	30	35	40	45	60	70	80	90	44	55	67	78	89	46	57	79	90	68
B26	CI	IFFM	CU	35	40	15	40	5	40	0	0	0	5	10	20	30	35	5	10	15	25	30	5	10	25	30	20
B26	HA	IFFM	dB	75	85	60	90	45	95	50	64	73	82	91	67	45	56	78	89	45	56	67	78	89
B26	HA	IFFM	CU	30	30	10	30	0	30	10	10	20	30	35	25	5	10	20	30	0	5	10	20	30
B34	CI	250	dB	75	85	60	90	45	95	30	35	53	65	77	89	61	35	48	75	88	35	48	75	88	61
B34	CI	250	CU	25	30	25	45	10	50	0	5	15	25	25	40	20	5	10	25	35	5	15	25	40	15
B34	HA	250	dB	75	85	60	90	65	95	70	78	83	88	93	71	76	87	92	81	72	77	82	87	92
B34	HA	250	CU	5	25	0	35	0	45	10	10	25	25	35	5	5	25	35	20	5	10	15	20	30
B34	CI	500	dB	75	85	60	90	45	93	30	15	20	25	30	49	62	74	87	43	29	57	86	72	29	57	43	72	86
B34	CI	500	CU	25	30	20	35	15	35	5	0	0	0	5	15	25	25	35	10	5	25	30	25	5	15	10	25	35
B34	HA	500	dB	75	85	60	90	45	93	30	35	52	64	76	87	34	47	73	86	60	33	46	59	73	86
B34	HA	500	CU	30	40	25	40	10	35	0	5	15	25	30	35	5	15	25	40	25	5	10	15	25	35
B34	CI	1000	dB	75	85	60	90	45	95	30	15	20	25	30	50	63	76	89	41	26	57	87	72	40	24	56	87	71
B34	CI	1000	CU	25	30	20	30	15	25	5	0	0	0	5	15	20	30	35	10	5	15	35	25	10	5	15	30	20
B34	HA	1000	dB	75	85	60	90	45	95	30	35	53	65	77	89	48	35	61	88	75	36	49	75	88	62
B34	HA	1000	CU	35	40	20	40	15	45	0	5	10	20	30	35	10	5	15	30	25	10	15	20	35	20
B34	CI	2000	dB	75	85	60	90	45	95	30	15	0	29	48	67	86	20	53	87	70	37	20	37	53	70	87
B34	CI	2000	CU	35	35	30	35	30	40	5	5	0	5	10	35	40	0	30	35	30	15	5	20	20	35	35
B34	HA	2000	dB	75	90	95	95	80	65	70	78	83	88	93	87	80	84	90	93	83	86	91	94	88
B34	HA	2000	CU	0	0	0	5	5	0	5	0	0	0	0	0	0	0	0	5	0	0	0	0	0
B34	CI	IFFM	dB	75	85	60	90	45	95	30	15	20	25	30	50	63	76	89	31	45	74	88	59	59	31	45	74	88
B34	CI	IFFM	CU	30	40	25	45	15	50	5	0	0	0	5	10	25	30	40	5	10	35	40	25	20	5	15	30	35
B34	HA	IFFM	dB	75	85	60	90	45	95	30	35	40	57	68	79	90	77	54	42	66	89	42	66	89	77	54
B34	HA	IFFM	CU	30	35	15	40	5	50	0	0	5	10	20	25	45	30	20	5	15	45	5	25	35	30	15
B37	CI	250	dB	75	85	60	90	45	95	30	35	53	65	77	89	36	49	75	88	62	62	36	49	75	88
B37	CI	250	CU	20	30	20	40	10	40	0	5	10	10	20	30	5	10	20	35	15	15	0	5	20	30
B37	HA	250	dB	75	85	60	90	45	95	30	35	53	65	77	89	29	58	88	73	44	45	31	59	88	74
B37	HA	250	CU	20	30	15	40	15	40	0	5	20	25	25	40	0	25	30	20	10	20	0	15	30	10
B37	CI	500	dB	75	85	60	90	45	93	30	35	52	64	76	87	32	46	59	73	86	46	32	59	86	73
B37	CI	500	CU	30	30	20	30	10	30	0	5	10	30	30	30	5	10	10	35	30	10	5	10	30	35
B37	HA	500	dB	75	85	60	90	45	93	30	15	20	25	30	35	52	64	76	87	57	28	42	71	86	71	42	28	57	86
B37	HA	500	CU	20	20	20	20	5	20	5	0	0	0	0	5	15	25	35	15	20	0	5	5	25	15	5	0	10	20
B37	CI	1000	dB	75	85	60	90	45	95	30	35	53	65	77	89	23	39	55	71	87	39	23	55	87	71
B37	CI	1000	CU	20	20	10	20	10	20	0	5	10	20	20	25	0	10	10	10	20	5	0	15	25	25
B37	HA	1000	dB	75	85	60	90	45	95	30	15	20	25	46	60	74	88	23	39	71	87	55	35	48	62	75	88
B37	HA	1000	CU	20	20	10	20	5	10	5	0	0	5	5	20	20	20	0	0	10	15	10	5	10	10	10	20
B37	CI	2000	dB	75	85	60	90	45	95	30	35	53	65	77	89	23	39	55	71	87	21	54	87	70	37
B37	CI	2000	CU	20	20	20	20	10	20	0	5	10	20	20	20	0	10	20	20	25	0	10	30	25	5
B37	HA	2000	dB	75	85	60	90	65	95	74	80	86	92	73	83	93	88	78	85	77	81	89	93
B37	HA	2000	CU	5	5	0	0	5	0	10	0	0	5	5	5	0	5	0	0	0	0	10	0
B37	CI	IFFM	dB	75	85	60	90	45	95	30	15	0	29	48	67	86	25	41	56	72	87	25	41	56	72	87
B37	CI	IFFM	CU	30	30	20	40	10	40	10	10	0	0	10	30	40	0	5	20	30	40	0	5	10	30	40
B37	HA	IFFM	dB	75	85	60	90	45	95	30	15	20	25	30	35	40	57	68	79	90	33	60	88	74	47	47	33	60	88	74
B37	HA	IFFM	CU	20	20	20	30	10	40	10	0	0	0	0	0	5	20	30	30	30	0	30	30	20	10	15	5	25	25	25
B42	CI	250	dB	75	85	60	90	45	95	30	35	40	45	50	64	73	82	91	54	42	65	89	77	42	65	89	77	54
B42	CI	250	CU	25	35	20	35	5	35	0	0	0	0	15	15	20	25	35	5	5	20	35	25	5	20	35	25	15
B42	HA	250	dB	75	85	60	90	45	95	30	35	40	57	68	79	90	41	65	89	77	53	65	41	53	77	89
B42	HA	250	CU	30	35	20	40	10	45	0	0	5	15	25	35	45	5	25	35	30	15	20	5	15	30	35
B42	CI	500	dB	75	85	60	90	45	93	30	35	52	64	76	87	29	43	57	72	86	29	57	86	72	43
B42	CI	500	CU	30	35	20	35	10	35	0	5	15	25	35	30	0	15	20	30	35	5	20	30	25	10
B42	HA	500	dB	75	85	60	90	45	93	30	35	40	45	50	63	72	80	89	45	56	77	88	66	66	45	56	77	88
B42	HA	500	CU	25	25	15	30	5	30	0	0	0	0	5	20	20	25	35	5	10	20	30	20	20	5	5	25	30
B42	CI	1000	dB	75	85	60	90	45	95	30	15	20	25	30	50	63	76	89	24	40	56	71	87	56	24	40	71	87
B42	CI	1000	CU	25	25	25	30	10	30	10	0	0	0	5	20	25	25	30	0	15	20	25	30	15	0	5	20	25
B42	HA	1000	dB	75	85	60	90	45	95	30	35	53	65	77	89	61	35	48	75	88	48	35	61	88	75
B42	HA	1000	CU	30	35	20	40	10	45	0	5	20	20	25	35	25	5	10	25	35	10	5	25	45	40
B42	CI	2000	dB	75	85	60	90	45	95	30	15	20	25	46	60	74	88	54	21	37	70	87	36	19	53	87	70
B42	CI	2000	CU	25	25	20	25	15	25	5	0	0	5	15	20	25	25	15	0	15	25	25	10	0	20	30	25
B42	HA	2000	dB	75	85	60	90	45	95	30	35	53	65	77	89	28	43	73	88	58	57	26	41	72	87
B42	HA	2000	CU	25	25	25	30	5	30	0	5	15	25	25	30	0	15	25	30	25	25	0	15	25	30
B42	CI	IFFM	dB	75	85	60	90	45	95	30	35	40	57	68	79	90	38	63	89	76	51	38	63	89	76	51
B42	CI	IFFM	CU	25	30	20	35	10	35	0	0	5	15	25	30	35	0	20	30	30	15	5	20	35	30	15
B42	HA	IFFM	dB	75	85	60	90	45	30	35	52	63	74	85	40	51	73	84	62	42	64	86	75	53
B42	HA	IFFM	CU	35	45	25	50	5	0	5	15	25	35	45	5	10	30	35	25	5	20	45	35	15
B43	CI	250	dB	75	85	60	90	45	95	30	35	40	45	60	70	80	90	42	54	66	77	89	49	36	62	75	88
B43	CI	250	CU	35	35	25	30	5	45	0	0	0	5	25	25	35	35	5	15	25	25	35	5	0	25	25	35
B43	HA	250	dB	75	85	60	90	45	95	30	15	20	43	58	73	88	17	52	86	69	34	15	33	68	86	51
B43	HA	250	CU	25	30	15	20	15	25	5	0	5	10	25	35	25	0	25	25	25	15	0	5	25	35	20
B43	CI	500	dB	75	85	60	90	45	93	30	35	40	56	67	77	88	73	47	34	60	86	52	40	63	87	75
B43	CI	500	CU	25	25	25	25	5	45	0	0	5	25	25	25	25	30	5	0	15	35	15	0	20	35	35
B43	HA	500	dB	75	85	60	90	45	93	30	15	20	25	45	59	73	86	26	41	56	71	86	57	27	42	71	86
B43	HA	500	CU	35	30	15	30	10	20	5	0	0	5	10	15	25	35	0	5	10	25	35	15	0	15	25	35
B43	CI	1000	dB	75	85	60	90	45	95	30	35	40	57	68	79	90	33	47	74	88	61	36	49	75	88	62
B43	CI	1000	CU	30	25	20	20	5	25	0	0	5	15	15	30	35	0	10	25	35	25	0	5	35	35	15
B43	HA	1000	dB	75	85	60	90	45	95	30	35	40	57	68	79	90	25	41	56	72	87	48	35	61	88	75
B43	HA	1000	CU	30	40	40	30	15	30	0	0	5	25	30	35	35	0	5	10	35	35	15	0	25	35	35
B43	CI	2000	dB	75	85	60	90	45	95	30	35	53	65	77	89	57	27	42	72	87	26	41	72	87	56
B43	CI	2000	CU	45	35	35	35	15	45	0	5	25	35	45	35	35	0	15	35	45	0	10	35	35	35
B43	HA	2000	dB	75	85	60	90	45	95	50	55	67	75	83	91	42	65	89	77	54	78	55	43	66	89
B43	HA	2000	CU	10	10	35	35	0	25	0	10	15	25	30	30	0	10	25	25	5	5	15	0	35	35
B43	CI	IFFM	dB	75	85	60	45	30	35	50	60	70	80	40	56	72	64	48	50	42	58	74	66
B43	CI	IFFM	CU	45	50	35	5	0	5	15	35	45	50	0	10	35	45	5	5	5	10	35	45
B43	HA	IFFM	dB	75	85	60	90	45	95	30	35	53	65	77	89	33	47	61	74	88	30	44	59	73	88
B43	HA	IFFM	CU	25	25	15	25	5	0	0	5	5	15	20	30	5	5	20	25	30	0	0	15	25	30
B45	CI	250	dB	75	85	60	90	45	95	50	55	60	71	78	85	92	75	59	67	83	91	59	75	91	83	67
B45	CI	250	CU	15	25	5	30	0	30	0	0	5	5	15	20	30	10	5	5	20	30	5	10	30	20	10
B45	HA	250	dB	75	85	60	90	45	95	30	15	20	43	58	73	88	24	40	56	71	87	41	26	57	87	72
B45	HA	250	CU	15	30	15	35	5	40	15	0	5	5	5	10	20	5	5	15	15	25	15	5	25	35	25
B45	CI	500	dB	75	85	60	90	65	93	73	79	85	90	67	79	90	84	73	67	73	79	84	90
B45	CI	500	CU	10	10	0	25	5	25	10	5	10	20	0	5	25	10	10	5	5	15	15	20
B45	HA	500	dB	75	85	60	90	45	93	30	15	20	25	30	49	62	74	87	27	57	86	71	42	26	41	56	71	86
B45	HA	500	CU	25	25	15	30	15	25	5	0	0	0	5	5	25	30	30	5	15	30	25	15	10	10	15	20	25
B45	CI	1000	dB	75	90	95	75	60	45	50	55	67	75	83	91	74	68	80	92	86	68	74	80	86	92
B45	CI	1000	CU	0	10	10	5	5	0	0	5	0	5	5	5	5	5	5	10	5	5	5	5	5	10
B45	HA	1000	dB	75	85	60	90	45	95	30	15	20	25	46	60	74	88	23	39	71	87	55	43	28	58	73	88
B45	HA	1000	CU	15	25	15	30	15	30	5	0	0	5	15	15	20	30	0	10	30	35	15	10	5	10	20	25
B45	CI	2000	dB	75	90	95	80	65	50	55	60	65	70	75	80	85	88	90	92	94	87	80	84	90	93	80	84	90	87	93
B45	CI	2000	CU	0	0	5	5	5	0	0	0	0	0	0	0	5	5	0	5	0	0	5	5	5	5	5	5	5	5	5
B45	HA	2000	dB	75	85	60	90	45	95	50	55	67	75	83	91	56	65	82	91	74	82	65	56	74	91
B45	HA	2000	CU	15	35	5	30	0	35	0	5	15	25	35	35	5	10	35	30	10	25	10	5	20	35
B45	CI	IFFM	dB	75	85	60	90	45	95	30	35	40	45	50	55	67	75	83	91	54	63	81	90	72	54	63	72	81	90
B45	CI	IFFM	CU	20	25	5	25	5	35	0	0	0	0	0	5	5	10	10	30	5	5	10	25	10	5	5	5	10	25
B45	HA	IFFM	dB	75	85	60	90	45	95	30	35	53	65	77	89	36	49	75	88	62	49	36	62	88	75
B45	HA	IFFM	CU	35	40	25	40	15	45	0	5	5	10	20	30	15	10	25	35	20	10	5	15	35	25
B47	CI	250	dB	75	85	60	90	45	95	30	35	40	57	68	79	90	50	60	70	80	90	44	55	66	78	89
B47	CI	250	CU	10	15	10	35	5	50	0	0	5	10	15	25	40	15	10	20	15	45	5	5	15	20	35
B47	HA	250	dB	75	85	60	90	45	95	30	15	20	25	30	35	40	57	68	79	90	35	48	62	75	88	35	62	88	75	48
B47	HA	250	CU	10	10	5	15	5	25	5	0	0	0	0	0	5	15	15	15	30	0	5	15	15	30	0	15	25	20	10
B47	CI	500	dB	75	85	60	90	45	93	30	35	52	64	76	87	59	31	45	72	86	31	59	45	72	86
B47	CI	500	CU	15	15	10	30	5	25	0	5	15	20	15	25	10	0	5	30	20	0	10	5	15	20
B47	HA	500	dB	75	85	60	90	45	93	50	63	72	80	89	61	35	48	74	87	61	35	48	74	87
B47	HA	500	CU	20	20	15	20	0	15	10	10	10	20	20	10	0	5	20	25	20	0	10	25	25
B47	CI	1000	dB	75	85	60	90	45	95	30	35	53	65	77	89	35	48	62	75	88	35	48	62	75	88
B47	CI	1000	CU	5	15	15	25	5	25	0	5	15	10	20	20	5	5	10	15	15	5	15	25	25	25
B47	HA	1000	dB	75	85	60	90	45	95	30	35	40	57	68	79	90	75	48	35	62	88	35	48	62	75	88
B47	HA	1000	CU	10	10	10	10	5	15	0	0	5	15	15	20	25	25	20	0	15	20	0	5	15	20	20
B47	CI	2000	dB	75	85	60	90	45	95	30	35	53	65	77	89	19	36	53	70	87	35	17	52	86	69
B47	CI	2000	CU	20	20	20	20	20	20	0	5	15	10	25	25	0	5	20	25	25	5	0	10	15	15
B47	HA	2000	dB	75	85	60	90	45	95	50	55	67	75	83	91	76	62	69	84	91	84	69	62	76	91
B47	HA	2000	CU	5	10	5	5	0	5	0	5	10	5	5	15	5	10	10	15	15	15	10	10	10	10
B47	CI	IFFM	dB	75	85	60	90	45	95	30	35	40	57	68	79	90	41	65	53	77	89	42	54	77	89	66
B47	CI	IFFM	CU	25	30	20	35	5	40	0	0	5	15	35	40	45	0	10	5	30	45	5	10	30	45	35
B47	HA	IFFM	dB	75	85	60	90	45	95	50	64	73	82	91	54	63	72	81	90	54	72	90	81	63
B47	HA	IFFM	CU	5	10	5	5	0	5	5	10	15	20	20	5	10	15	20	20	0	20	20	20	15
